# Supplementary material for: Low-Molecular-Weight Fish Collagen Peptide Enhances Hair Regrowth via Activation of Proliferative Signaling and Suppression of Inhibitory Pathways
Source: Mar Drugs. 2026 Jul 3;24(7):233. doi: 10.3390/md24070233 (PMC13412196; doi:10.3390/md24070233)
Supplement: Supplementary file 1 [file marinedrugs-24-00233-s001.zip]

Archive with 1 entries (1 files):
- marinedrugs-4333230-supplementary.pdf
